# Supplementary material for: Targeting serine hydroxymethyltransferases 1 and 2 for T-cell acute lymphoblastic leukemia therapy
Source: Leukemia. 2021 Aug 2;36(2):348–60. doi: 10.1038/s41375-021-01361-8 (PMC8807390; doi:10.1038/s41375-021-01361-8)
Supplement: Supplementary file 20 — Supplementary Table 1 [file 41375_2021_1361_MOESM20_ESM.xlsx]

## Sheet: Sheet1
Supplementary Table 1: sgRNA and shRNA sequences used in the manuscript.
sgRNA sequences
	sequence	plasmid
SHMT1	AGGCCCATGATGCGCCCATG	pxPR043
SHMT2	GCTACATGTCTGACGTCAAG	pxPR003
NT1	CAGAGCCTTGCGCAATTTTG	pxPR003
NT2	CCGCGCATTTCAGAGCACAA	pxPR043
shRNA sequences
SHMT1_1	AACATAATTCTAGGAAAATA	LT3 GEPIR
SHMT1_2	CAGCTATGACTCTGGAATTT	LT3 GEPIR
SHMT1_3	CCACAAATCAAAATTTGTTT	LT3 GEPIR
SHMT1_4	CGGCATGATCTTCTACAGGA	LT3 GEPIR
SHMT1_5	AGTCCATCTTCTTTGAATCT	LT3 GEPIR
SHMT2_1	ACGGAGAGTTGTGGACTTTAT	REVIR
SHMT2_2	AAGTTGTGGACTTTATAGATG	REVIR
SHMT2_3	CCCGGAGAGTTGTGGACTTT	REVIR
SHMT2_5	AACGGCTACATGTCTGACGTC	REVIR
Renilla	CAGGAATTATAATGCTTATCT	REVIR and LT3 GEPIR
