# Supplementary material for: Targeting serine hydroxymethyltransferases 1 and 2 for T-cell acute lymphoblastic leukemia therapy
Source: Leukemia. 2021 Aug 2;36(2):348–60. doi: 10.1038/s41375-021-01361-8 (PMC8807390; doi:10.1038/s41375-021-01361-8)
Supplement: Supplementary file 25 — Supplementary Table 6 [file 41375_2021_1361_MOESM25_ESM.xlsx]

## Sheet: Sheet1
Supplementary Tables 6: RZ-2994 IC50s for tested T-ALL, B-ALL and AML cell lines.
Cell line	Lineage	T-ALL Subtype	NOTCH1 mutation status	IC50 (µM)		Cell line	Lineage	IC50 (µM)		Cell line	Lineage	IC50 (µM)
SUP-T1	T-ALL	?	t(7;9)(q34;q34.3)	3.059		RCH-ACV	B-ALL	1.511		MV4-11	AML	4.679
PF382	T-ALL	TAL1	HD and PEST	1.786		SEM	B-ALL	4.126		HL60	AML	5.07
DND41	T-ALL	TLX3	HD and PEST	1.132		SEMK2	B-ALL	6.577		MOLM-14	AML	4.358
Jurkat	T-ALL	TAL1	WT	2.411		HB11;19	B-ALL	4.795		MOLM-13	AML	3.997
KOPTK1	T-ALL	TAL1	HD and PEST	0.8864		KOPN-8	B-ALL	1.101		THP-1	AML	11.78
MOLT4	T-ALL	TAL1	HD and PEST	0.9981		REH	B-ALL	1.823		NOMO-1	AML	12.47
HSB2	T-ALL	TAL1	WT	1.439		697	B-ALL	3.798		U937	AML	2.283
RPMI8402	T-ALL	TAL1	HD insertion	1.329		NALM6	B-ALL	12.45		KG1	AML	17.29
MOLT16	T-ALL	TAL1	WT	0.6996		SUPB15	B-ALL	3.625		NB4	AML	11.02
SKW-3	T-ALL	TAL1	PEST	1.226			Average IC50 (µm):	4.42289			Average IC50 (µm):	8.10522
ALL-SIL	T-ALL	TLX1	HD and PEST	7.145
Loucy	T-ALL	ETP	WT	6.25933
P12-Ichikawa	T-ALL	LMO2	Exon 27 Insertion	3.103
SUPT11	T-ALL	?	WT	6.71033
CCRF-CEM	T-ALL	TAL1	HD insertion	3.823
CTV-1	T-ALL	?	PEST (S2523*)	2.253
			Average IC50 (µm):	2.76624
Reference : Squiban B, et al. Leuk Lymphoma. 2017 Nov; 58(11): 2728–2730.
Broad Institute CCLE database (https://portals.broadinstitute.org/ccle)
Aster, JC et al. Journal of Biological Chemistry. 1997 Apr; 272(17):11336-11343.
Mansour, MR et al. Journal of Experimental Medicine. 2013; 210 (8): 1545-1557.
